# Supplementary material for: Evaluation of two red cell inclusion staining methods for assessing spleen function among sickle cell disease patients in North-East Nigeria
Source: PLOS Glob Public Health. 2023 May 18;3(5):e0001552. doi: 10.1371/journal.pgph.0001552 (PMC10194925; doi:10.1371/journal.pgph.0001552)
Supplement: S1 Data — (ZIP) [file pgph.0001552.s004.zip]

Archive with 2 entries (2 files):
- Data sets submission.mc1
- Data sets submission.sav
